# Supplementary material for: Genetic and behavioral adaptation of Candida parapsilosis to the microbiome of hospitalized infants revealed by in situ genomics, transcriptomics, and proteomics
Source: Microbiome. 2021 Jun 21;9:142. doi: 10.1186/s40168-021-01085-y (PMC8215838; doi:10.1186/s40168-021-01085-y)
Supplement: Supplementary file 13 — Additional file 12. [file 40168_2021_1085_MOESM13_ESM.xlsx]

## Sheet: Sheet1
Table S3: Features identified by a sPLS-DA analysis important for separating Candida-positive and Candida-negative samples for E. faecalis and S. epidermidis
E faecalis Candida_pos vs candida_neg				S epidermidis Candida_pos vs candida_neg
Gene name	PC1 Contribution	annotation		Gene name	PC1 Contribution	annotation
C1_006_012G1_scaffold_59_31	0.393955	rpsA; 30S ribosomal protein S1		C1_006_017G1_scaffold_518_3	-0.315804	beta-lactamase
C1_006_012G1_scaffold_252_3	0.318541	mtlA2; PTS family mannitol porter, EIICB component		C1_006_017G1_scaffold_14_29	-0.294232	UPF0354 protein SERP1303
C1_006_012G1_scaffold_198_10	0.267047	50S ribosomal protein L13		C1_006_017G1_scaffold_106_10	-0.283729	3-oxoacyl-[acyl-carrier-protein] synthase,KASIII
C1_006_012G1_scaffold_44_52	0.253397	rpsQ; 30S ribosomal protein S17		C1_006_017G1_scaffold_295_7	-0.223866	Single-stranded DNA-binding protein
C1_006_012G1_scaffold_231_7	-0.243509	manZ; PTS system, mannose-specific IID component		C1_006_017G1_scaffold_21_21	-0.217328	Uridylate kinase
C1_006_012G1_scaffold_252_2	0.23572	mltF2; PTS family fructose/mannitol porter component IIA		C1_006_017G1_scaffold_6_43	-0.203661	Serine hydroxymethyltransferase
C1_006_012G1_scaffold_44_54	0.234973	50S ribosomal protein L16		C1_006_017G1_scaffold_13_57	-0.20333	Uncharacterized protein
C1_006_012G1_scaffold_59_33	0.188189	LysM domain protein		C1_006_017G1_scaffold_104_12	-0.199536	Orotidine 5'-phosphate decarboxylase
C1_006_012G1_scaffold_35_12	0.187016	Uncharacterized protein		C1_006_017G1_scaffold_131_3	-0.197498	Ribonuclease Y
C1_006_012G1_scaffold_307_2	-0.183169	NADH dehydrogenase, FAD-containing subunit; Pyridine nucleotide-disulfide oxidoreductase {ECO:0000313|EMBL:EJV04884.1}		C1_006_017G1_scaffold_98_20	-0.187352	Valyl-tRNA synthetase
C1_006_012G1_scaffold_63_23	-0.177449	Transcriptional regulator, TetR family		C1_006_017G1_scaffold_21_32	-0.180571	Translation initiation factor IF-2
C1_006_012G1_scaffold_149_18	-0.166129	Uncharacterized protein		C1_006_017G1_scaffold_518_2	-0.172762	Regulatory protein BlaR1
C1_006_012G1_scaffold_44_50	0.165431	50S ribosomal protein L24		C1_006_017G1_scaffold_27_30	-0.15766	50S ribosomal protein L35
C1_006_012G1_scaffold_17_65	-0.159382	Uncharacterized protein		C1_006_017G1_scaffold_42_42	-0.154832	Peroxide-responsive repressor PerR
C1_006_012G1_scaffold_231_10	-0.150715	manX; PTS family mannose/fructose/sorbose porter component IIB		C1_006_017G1_scaffold_218_3	-0.154301	Chromosome partition protein
C1_006_012G1_scaffold_44_44	0.141013	50S ribosomal protein L18		C1_006_017G1_scaffold_104_11	-0.153003	Carbamoyl-phosphate synthase (glutamine-hydrolyzing)
C1_006_012G1_scaffold_164_17	0.131254	CsbD-like protein		C1_006_017G1_scaffold_152_1	-0.151174	Cysteinyl-tRNA synthetase
C1_006_012G1_scaffold_44_53	0.123075	50S ribosomal protein L29		C1_006_017G1_scaffold_42_39	-0.150744	Glutamate-1-semialdehyde aminotransferase
C1_006_012G1_scaffold_101_5	0.121355	Guanylate kinase		C1_006_017G1_scaffold_48_26	-0.14808	Ribonuclease M5
C1_006_012G1_scaffold_62_22	-0.112095	Isomerase; lipoprotein		C1_006_017G1_scaffold_10_41	-0.14781	Teichoic acid biosynthesis protein B
C1_006_012G1_scaffold_147_30	-0.109801	Cro/CI family transcriptional regulator		C1_006_017G1_scaffold_98_3	-0.145046	tgt; queuine tRNA-ribosyltransferase
C1_006_012G1_scaffold_215_7	-0.103527	def-1; polypeptide deformylase		C1_006_017G1_scaffold_87_13	-0.144264	30S ribosomal protein L7Ae, putative
C1_006_012G1_scaffold_44_9	0.0993202	Septum formation initiator		C1_006_017G1_scaffold_518_1	-0.141495	Beta-lactamase repressor BlaI
C1_006_012G1_scaffold_231_8	-0.0972522	Phosphotransferase system, mannose/fructose/N-acetylgalactosamine-specific component IIC		C1_006_017G1_scaffold_30_6	-0.133332	Putative GTP cyclohydrolase 1 type 2
C1_006_012G1_scaffold_164_16	0.084105	Uncharacterized protein; Putative transposon DNA-invertase Bin3		C1_006_017G1_scaffold_307_4	-0.129458	Beta-lactamase
C1_006_012G1_scaffold_207_13	-0.0819305	maltose O-acetyltransferase		C1_006_017G1_scaffold_99_10	-0.119286	Cell division protein DivIB
C1_006_012G1_scaffold_17_128	0.081245	Uncharacterized protein		C1_006_017G1_scaffold_234_5	-0.11799	Holin-like protein CidB
C1_006_012G1_scaffold_164_9	0.0772767	Uncharacterized protein		C1_006_017G1_scaffold_45_29	-0.1073	DNA polymerase III subunits gamma and tau
C1_006_012G1_scaffold_17_71	-0.0764952	Oxidoreductase, Gfo/Idh/MocA family		C1_006_017G1_scaffold_114_11	-0.0995268	Uncharacterized protein
C1_006_012G1_scaffold_38_44	-0.0750599	atpE2; ATP synthase F0 subunit C		C1_006_017G1_scaffold_28_34	-0.0941306	Ribosomal large subunit pseudouridine synthase B
C1_006_012G1_scaffold_132_5	-0.0725651	Ribose-phosphate pyrophosphokinase		C1_006_017G1_scaffold_129_4	-0.0867399	UPF0342 protein SERP1381
C1_006_012G1_scaffold_21_90	0.0685247	xpt; xanthine phosphoribosyltransferase		C1_006_017G1_scaffold_177_5	-0.0856871	DNA replication and repair protein RecF
C1_006_012G1_scaffold_64_43	0.0642367	N5-carboxyaminoimidazole ribonucleotide synthase		C1_006_017G1_scaffold_42_21	-0.0768035	Uncharacterized protein
C1_006_012G1_scaffold_252_1	0.0626052	Mannitol-1-phosphate 5-dehydrogenase		C1_006_017G1_scaffold_16_18	-0.0738993	Uncharacterized protein
C1_006_012G1_scaffold_188_21	0.0621672	Beta-lactamase, class A penicillin binding family protein		C1_006_017G1_scaffold_64_15	-0.047866	30S ribosomal protein S10
C1_006_012G1_scaffold_149_23	-0.0566671	glutamyl-tRNA synthetase		C1_006_017G1_scaffold_14_11	-0.0392813	Glycerophosphoryl diester phosphodiesterase
C1_006_012G1_scaffold_58_86	0.0529644	fabG-2; 3-ketoacyl-(acyl-carrier-protein) reductase		C1_006_017G1_scaffold_131_6	-0.0356093	2-oxoacid:acceptor oxidoreductase, alpha subunit
C1_006_012G1_scaffold_141_1	-0.0516124	Conserved domain protein		C1_006_017G1_scaffold_40_18	-0.0343806	NifU domain protein
C1_006_012G1_scaffold_114_9	0.0507795	Uncharacterized protein		C1_006_017G1_scaffold_114_4	-0.0335888	hypothetical protein
C1_006_012G1_scaffold_85_1	0.0500083	UvrABC system protein B		C1_006_017G1_scaffold_10_39	-0.0272884	Glycerol-3-phosphate cytidylyltransferase
C1_006_012G1_scaffold_231_9	-0.0426613	PTS system, mannose/fructose/sorbose family, IIB component		C1_006_017G1_scaffold_104_5	-0.0265094	Pseudouridine synthase
C1_006_012G1_scaffold_59_20	-0.0289643	Uncharacterized protein		C1_006_017G1_scaffold_45_7	-0.0255206	PAP2 family protein
C1_006_012G1_scaffold_21_54	0.0243599	Endoribonuclease YbeY		C1_006_017G1_scaffold_21_42	-0.0221321	Peptidase, M16 family
C1_006_012G1_scaffold_35_95	-0.0199235	ansA; L-asparaginase		C1_006_017G1_scaffold_14_27	-0.00854608	FtsK/SpoIIIE family protein
C1_006_012G1_scaffold_35_14	0.0149718	Universal stress protein		C1_006_017G1_scaffold_356_4	-0.0056419	ABC transporter, ATP-binding protein
C1_006_012G1_scaffold_210_trna_5	0.0119634	Ile		C1_006_017G1_scaffold_13_44	-0.00535588	UvrABC system protein B
C1_006_012G1_scaffold_123_13	-0.00794277	Ornithine carbamoyltransferase		C1_006_017G1_scaffold_174_2	-0.0053059	Signal peptidase I
C1_006_012G1_scaffold_164_8	0.00352452	Uncharacterized protein		C1_006_017G1_scaffold_30_5	-0.00398741	ATP-dependent RNA helicase, DEAD/DEAH box family
C1_006_012G1_scaffold_58_69	-0.00164755	Glycosyl hydrolases family 18	chitinase	C1_006_017G1_scaffold_252_3	-0.00216647	50S ribosomal protein L9
C1_006_012G1_scaffold_58_74	-0.00153941	Iojap family protein		C1_006_017G1_scaffold_21_28	-0.00151294	Ribosome maturation factor RimP
