# Supplementary material for: Genetic and behavioral adaptation of Candida parapsilosis to the microbiome of hospitalized infants revealed by in situ genomics, transcriptomics, and proteomics
Source: Microbiome. 2021 Jun 21;9:142. doi: 10.1186/s40168-021-01085-y (PMC8215838; doi:10.1186/s40168-021-01085-y)
Supplement: Supplementary file 14 — Additional file 13. [file 40168_2021_1085_MOESM14_ESM.xlsx]

## Sheet: Sheet1
Table S4: Overview of significantly enriched categories (KEGG familes, PFAM domains, etc.) of genes enriched in subsets of genes of interest.
Candida parapsilosis
Transcriptomics			Proteomics
High expression	Up vs exvivo	Down vs exvivo	High abundance
M00147 (NADH dehydrogenase (ubiquinone) 1 beta subcomplex)	M00119 (Pantothenate biosynthesis, valine/L-aspartate => pantothenate)	2-Hacid_dh	M00157 (F-type H+-transporting ATPase subunit alpha)
M00152 (Cytochrome bc1 complex)	M00152 (Cytochrome bc1 complex)	2-Hacid_dh_C	M00177 (Ribosome)
M00154 (Cytochrome c oxidase)	M00154 (Cytochrome c oxidase)	3Beta_HSD	HSP70
M00158 (F-type ATPase)	M00396 (Lsm 2-8 complex)	ADH_zinc_N	MreB_Mbl
M00177 (Ribosome)	M00397 ( Lsm 1-7 complex)	Epimerase	Ribosomal proteins
	M00401	Helicase_C	Mitochondiral/aerobic respiration
	Hit1_C	KR
	LAGLIDADG_1	NAD_binding_2
	LAGLIDADG_3	NAD_binding_4
	Proton_antipo_M	Polysacc_synt_2
	zf-C2H2	adh_short
		adh_short_C2
	LAGLIDADG - homing endonucleases, potentially intron splicing
	pantothenate - vitamin B5 - used for synthesis of CoA
