# Supplementary material for: Genetic and behavioral adaptation of Candida parapsilosis to the microbiome of hospitalized infants revealed by in situ genomics, transcriptomics, and proteomics
Source: Microbiome. 2021 Jun 21;9:142. doi: 10.1186/s40168-021-01085-y (PMC8215838; doi:10.1186/s40168-021-01085-y)
Supplement: Supplementary file 15 — Additional file 14. [file 40168_2021_1085_MOESM15_ESM.xlsx]

## Sheet: Sheet1
Supplemental table S5: 25 most relevant Reactome (version 68) pathways sorted by Benjamani-Hochberg FDR corrected p-values. Over-representation analysis based on a hypergeometric test shows pathways that are enriched across the entire set of quantified proteins. Pathways related to innate immunity and metabolism of proteins were over-represented in the dataset.
Pathway name	Entities found	Entities total	Entities pValue	Entities FDR	Reactions found	Reactions total
Neutrophil degranulation	324	480	1.11e-16	2.67e-13	10	10
SRP-dependent cotranslational protein targeting to membrane	90	119	3.33e-16	4e-13	5	5
L13a-mediated translational silencing of Ceruloplasmin expression	88	120	8.55e-15	6.85e-12	3	3
Formation of a pool of free 40S subunits	81	106	3.39e-14	2.04e-11	2	2
Eukaryotic Translation Termination	73	106	1.34e-10	6.44e-08	5	5
Selenocysteine synthesis	73	112	2.83e-10	9.85e-08	6	7
Nonsense Mediated Decay (NMD) independent of the Exon Junction Complex (EJC)	76	101	2.87e-10	9.85e-08	1	1
GTP hydrolysis and joining of the 60S ribosomal subunit	89	120	1.33e-09	3.98e-07	3	3
Vif-mediated degradation of APOBEC3G	44	56	5.36e-09	1.43e-06	3	4
Regulation of expression of SLITs and ROBOs	124	183	1.02e-08	2.45e-06	11	20
SCF-beta-TrCP mediated degradation of Emi1	42	55	1.57e-08	3.42e-06	3	3
Ribosomal scanning and start codon recognition	48	64	1.71e-08	3.42e-06	2	2
Hh mutants that don't undergo autocatalytic processing are degraded by ERAD	45	61	3.36e-08	6.21e-06	6	6
Cross-presentation of soluble exogenous antigens (endosomes)	40	53	4.6e-08	7.74e-06	5	6
Autodegradation of Cdh1 by Cdh1:APC/C	45	64	5.21e-08	7.74e-06	2	2
Regulation of RAS by GAPs	49	71	5.49e-08	7.74e-06	5	5
Mitochondrial translation elongation	74	94	6.23e-08	8.29e-06	8	8
Hh mutants abrogate ligand secretion	46	64	7.31e-08	9.21e-06	7	7
Post-translational protein phosphorylation	63	109	1.6e-07	1.93e-05	1	1
Regulation of ornithine decarboxylase (ODC)	40	51	2.89e-07	3.3e-05	3	4
Mitochondrial translation termination	72	94	4.3e-07	4.69e-05	5	5
Peptide chain elongation	70	97	7.49e-07	7.79e-05	5	5
APC/C:Cdc20 mediated degradation of Securin	45	68	1.22e-06	0.000122	3	3
Viral mRNA Translation	70	114	1.6e-06	0.000154	2	2
Orc1 removal from chromatin	46	73	2.99e-06	0.000266	3	4
APC/C:Cdc20 mediated degradation of Securin	45	68	1.22e-06	0.000122	3	3
Viral mRNA Translation	70	114	1.6e-06	0.000154	2	2
Orc1 removal from chromatin	46	73	2.99e-06	0.000266	3	4
